# Supplementary material for: A DNA Replication Mechanism Can Explain Structural Variation at the Pigeon Recessive Red Locus
Source: Biomolecules. 2022 Oct 18;12(10):1509. doi: 10.3390/biom12101509 (PMC9599118; doi:10.3390/biom12101509)
Supplement: Supplementary file 1 [file biomolecules-12-01509-s001.zip]

Archive with 4 entries (4 files):
- Supplemental Figure S1.pdf
- Supplemental Figure S2.pdf
- Supplemental Figure S3.pdf
- Supplemental Figure S4.pdf
